# Supplementary material for: Effect of Strontium Peroxide and Copper-Doped Hydroxyapatite Microceramics on the Osteogenesis and Antibacterial Activity of Nanofibrous Composite Scaffolds
Source: Materials (Basel). 2026 Jul 10;19(14):2982. doi: 10.3390/ma19142982 (PMC13412465; doi:10.3390/ma19142982)
Supplement: Supplementary file 1 [file materials-19-02982-s001.zip]

Archive with 1 entries (1 files):
- materials-4394790-supplementary.pdf
